# Supplementary material for: Metabolic Profile and Metabolite Analyses in Extreme Weight Responders to Gastric Bypass Surgery
Source: Metabolites. 2022 May 6;12(5):417. doi: 10.3390/metabo12050417 (PMC9147451; doi:10.3390/metabo12050417)
Supplement: Supplementary file 1 [file metabolites-12-00417-s001.zip]

Archive with 1 entries (1 files):
- metabolites-1685419-supplementary.pdf
